# Supplementary material for: The cognitive effect of non-invasive brain stimulation combined with cognitive training in Alzheimer’s disease and mild cognitive impairment: a systematic review and meta-analysis
Source: Alzheimers Res Ther. 2024 Jun 27;16:140. doi: 10.1186/s13195-024-01505-9 (PMC11212379; doi:10.1186/s13195-024-01505-9)
Supplement: Supplementary file 2 — Supplementary Material 2. [file 13195_2024_1505_MOESM2_ESM.xlsx]

## Sheet: 文献特征
		Follow-up sample size																												Sample size			average age		Gender (male/female)		Years of Education		Population
	Study (year)	Experimental group	control group	Follow-up	（Follow-up）Global cognitive function					（Follow-up）Attention/Working Memory					（Follow-up）memory function					（Follow-up）Executive Function					（Follow-up）Language function					Total sample size	experimental group	Control group	experimental group	control group	experimental group	control group	experimental group	control group	experimental group	control group	Study Design	Group Design	Non-invasive electrical stimulation types	Intervention “DOSE”	Stimulation Montage	stimulus intensity，Duration	Cognitive training types	CT and NIBS timing	Main outcome measures
					Scale					Scale					Scale					Scale					Scale
A double‑blind randomized controlled trial combining cognitive training (CoRe)and neurostimulation (tDCS)in the early stages of cognitive impairment	Claudia et al.(2021)	13	15	6 months	MMSE	Experimental group (post-pre)：0.39±2.93		Control group (post-pre)：-0.58±2.60		Digit Span	Experimental group (post-pre)：0.15±3.10		Control group (post-pre)：0.2±0.71		Rey’s 15 words test delayed recall	Experimental group (post-pre)：-0.85±1.52		Control group (post-pre)：0.4±2.30		Frontal Assessment Battery	Experimental group (post-pre)：0.31±3.37		Control group (post-pre)：-0.66±2.17							28	13	15	71.62±5.65	75.13±4.76	（8/5）	（9/6）	11.08±4.99	9.67±4.98	5 aMCI；8 mid AD	4 aMCI；11 mid AD	Double blind, randomized, prospective	tDCS+CT；sham tDCS+CT	tDCS	12 sessions over 3 week	Anode：left DLPFC, cathode：right deltoid muscle	2 mA, 30 min	Computerized（CoRe，logical_x0002_executive, processing-speed, working memory, and episodic memory functions）	simultaneous	MMSE
Effects of multisite anodal transcranial direct current stimulation combined with cognitive stimulation in patients with Alzheimer’s disease and its neurophysiological correlates: A double_x0002_blind randomized clinical trial	Andrade et al.(2022)			/	ADAS-Cog																									36	18	18	75.4±4.7	77.1±5.2	（10/8）	（9/9）	4.4±2.7	5.6±3.1	18 probable AD	18 probable AD	randomized, double-blind, placebo-controlled	tDCS+CT；sham tDCS+CT	tDCS	24 sessions over 8 week	Anode：A session (F5, CP5, and F4) and B session(F3, P4, and P5)—10 mins/area, 30 mins/session, cathode：contralateral supraorbital area corresponding to the anode electrode	2 mA, 30 min	standardized cognitive training（Syntax, grammar tasks, Action and object naming, spatial memory tasks, Spatial attention tasks）	simultaneous	the Alzheimer Disease Assessment Scale, cognitive subscale (ADAS-Cog)
Safety and Feasibility of Transcranial Direct Current Stimulation for Cognitive Rehabilitation in Patients With Mild or Major Neurocognitive Disorders A Randomized Sham-Controlled Pilot Stud	Inagawa et al.(2019)	7	13	2 weeks	ADAS-Cog	Experimental group (post-pre)：-1.54±0.44		Control group (post-pre)：-1.18±2.92												frontal assessment battery (FAB)	Experimental group (post-pre)：-0.94±5.21		Control group (post-pre)：2.07±3.50							20	7	13	76.6 ± 5.7	76.2 ± 7.7	（3/4）	（7/6）	/	/	5AD and 2 other dementia	11AD and 2 other dementia	double-blind, Paired-randomized	tDCS+CT；sham tDCS	tDCS	10 sessions for 5 consecutive days	Anode: F3, cathode: Fp2	2 mA, 20 min	Paper-and-pencil calculation and language tasks	simultaneous	the attrition rate
Inferior parietal transcranial direct current stimulation with training improves cognition in anomic Alzheimer’s disease and frontotemporal dementia	Roncero et al.(2017)	10	10	2 weeks						Total digit span	Experimental group (post-pre)：1.00±3.94		Control group (post-pre)：-2±5.68												accuracy on trained naming items（10）	Experimental group (post-pre)：10.9±16.47		Control group (post-pre)：2.4±19.25		10									3AD and 7frontotemporal dementia		double blind, randomized, cross-over	tDCS+CT, sham tDCS(crossover between 2 months)	tDCS	10 daily sessions per crossover	Anode: P3, cathode: right frontoorbital	2 mA, 30 min	Spontaneous naming test from standardized cognitive training	simultaneous	Spontaneous naming task
A Pilot Double-Blind Randomized Controlled Trial of Cognitive Training Combined with Transcranial Direct Current Stimulation for Amnestic Mild Cognitive Impairment	Donel et al.(2019)	33	35	3 months						Choice Reaction Time (CRT)	Experimental group (post-pre)：-10±128.45		Control group (post-pre)：-48±91.46		the California Verbal Learning Task 2nd Edition	Experimental group (post-pre)：11.8±9.03		Control group (post-pre)：9.7±10.64												68	33	35	71.8±6.39	71.6±6.35	（13/20）	（10/25）	14.5±3.51	14.9±3.23	33aMCI	35aMCI	double-blind, randomized, parallel	tDCS+CT；sham tDCS+CT	tDCS	15 sessions over 5 week	Anode：left DLPFC, cathode：F8	2 mA, 30 min	Computerized（COGPACK，logical_x0002_executive, processing-speed, working memory, and episodic memory functions）	no overlap(tDCS prior to CT)	Total Learning- T score (age and education adjusted) on the California Verbal Learning Task 2nd Edition (CVLT-II)
Randomized controlled trial of TDCS on cognition in 201 seniors with mild neurocognitive disorder	Lu et al.(2019)	69	132	4 weeks	ADAS-Cog	Experimental group (post-pre)：-1.04±3.83		Control group (post-pre)：-1.24±3.83		Forward digit span	Experimental group (post-pre)：0.34±1.46		Control group (post-pre)：0.3±1.38		Logical memory tests	Experimental group (post-pre)：0.8±2.17		Control group (post-pre)：0.33±2.21							category verbal fluency test (CVFT)	Experimental group (post-pre)：3.09±10.92		Control group (post-pre)：2.68±10.20		201	69	132	74.2±6.7	73.9±6.3	（21/42）	（44/66）	7.3±4.8	7.0±4.8	69Mild NCD-AD	132Mild NCD-AD	double-blind, randomized, parallel	tDCS+CT；sham tDCS+CT；tDCS+placebo-controlled cognitive training	tDCS	12 sessions over 4 week	Anode: T3, cathode: contralateral upper limb	2 mA, 20 min	Computerized(Adaptive N-back test)	simultaneous	Chinese version of the Alzheimer’s disease Assess_x005f_x0002_ment Scale Cognitive Subscale (ADAS-Cog)， the N-back task performance in terms of reaction time (RT)
Transcranial direct current stimulation as an adjunct to cognitive training for older adults with mild cognitive impairment: A randomized controlled trial	Gonzalez et al.(2021)	21	45	6 weeks	MoCA	Experimental group (post-pre)：2.5±1.87		Control group (post-pre)：2.35±2.28		Digit Span Test forward	Experimental group (post-pre)：-0.3±1.75		Control group (post-pre)：0.17±2.04		the Rivermead Behavioral Memory Test (3rd edition) (RBMT-3), Hong Kong version	Experimental group (post-pre)：14.6±15.39		Control group (post-pre)：13.5±17.78		TMT-B	Experimental group (post-pre)：-5.2±33.33		Control group (post-pre)：-7.3±28.32							66	21	45	69.8±5.3	70.81±5.78	（6/15）	（12/33）	9.7±3.6	10.73±4.35	21MCI	45MCI	double-blind, randomized	tDCS+CT；sham tDCS+CT；CT only	tDCS	9 sessions over 3 week	Anode: F3, cathode: contralateral brachioradialis muscle	1.5 mA, 30 min	Computerized(Neuron Up, executive function, working memory, attention)	simultaneous	MoCA (Hong Kong non-parallel version), Digit Span Test (DST), Trail Making Test (TMT)
Impact of 3-Day Combined Anodal Transcranial Direct Current Stimulation-Visuospatial Training on Object-Location Memory in Healthy Older Adults and Patients with Mild Cognitive Impairment	de Sousa et al.(2020)			/											OLM															16	15	16							16MCI		subject-blind placebo-controlled cross-over	tDCS+CT, sham tDCS(crossover between 3 months)	tDCS	3-day sessions per crossover	Anode: T6, cathode: left supraorbital area	1 mA, 20 min	Computerized (visuospatial memory training)	simultaneous	OLM performance immediately after training
Anodal tDCS during facename associations memory training in Alzheimer's patients	Cotelli et al.(2014)	12	12	3 months	MMSE	Experimental group (post-pre)：-0.4±2.45		Control group (post-pre)：-0.2±3.30		TMT-A	Experimental group (post-pre)：-44±123.02		Control group (post-pre)：0.00±87.47		Rey auditory verbal learning test, Delayed recall	Experimental group (post-pre)：1.1±1.78		Control group (post-pre)：0.2±1.95		TMT-B	Experimental group (post-pre)：3±107.01		Control group (post-pre)：-31±104.53		Picture naming task，Objects	Experimental group (post-pre)：-4.5±17.87		Control group (post-pre)：4.2±20.86		24	12	12	76.6 ± 4.6	74.7 ± 6.1	（2/10）	（3/9）	5.5 ± 2.4	8.9 ± 5.1	12AD	12AD	double-blind, randomized	tDCS+CT；sham tDCS+CT；tDCS+motor training	tDCS	10 sessions over 2 week	Anode：left DLPFC, cathode：right deltoid muscle	2 mA, 25 min	Computerized（ IC，individualized developed from each patient performance on FNAT）	simultaneous	The Face-Name Association memory Task (FNAT)
Corticomotor Plasticity Predicts Clinical Efficacy of Combined Neuromodulation and Cognitive Training in Alzheimer’s Disease	Brem et al.(2020)	16	18	4-6 weeks	ADAS-Cog	Experimental group (post-pre)：-3.87±2.37		Control group (post-pre)：-0.12±3.77																						34	16	18	69.25±6.80	68.39±7.66	(4/12)	（10/8）	14.25±4.64	15.5±4.86	mild-moderate AD	mild-moderate AD	Double-blind, randomized, sham-controlled	rTMS+CT; sham rTMS+sham CT; sham rTMS+CT	rTMS	30 sessions over 6 weeks	right/left DLPFC (R/L DLPFC) , right/left IPL (R/L IPL) , Wernicke area and Broca’s area	Intensity: 120% resting motor threshold; Frequency: 20 trains of 2 s, 10 Hz per region	Computerized(NeuroAD system, syntax, grammar, lexical meaning, categorization, action naming, object naming, spatial memory, and spatial attention.)	simultaneous	ADAS-Cog
Neuronavigated Magnetic Stimulation combined with cognitive training for Alzheimer’s patients: an EEG graph study	Vecchio et al.(2022)			40 weeks，Missing follow-up	ADAS-Cog																									63	30	33	71.07 ±1.25	73.68±2.71	(14/16)	(15/18)	13.87 ±0.78	11.63±1.22	30AD	33AD	randomized, double-blind, sham- controlled	rTMS+CT; sham rTMS+ CT; sham rTMS+sham CT	rTMS	30 sessions over 6 weeks	Broca’s area, R-DLPFC and L-DLPFC, Wernicke’s area, R-pSAC and L-pSAC	Intensity：90%(A group)/110%(B group) resting motor threshold. Frequency：A group: 20–30 trains of rTMS (2s of 10 Hz/train and 20 pulses/train), total 1500 pulses; B group: 20–30 trains composed of 2 s pulses of 10 Hz each per brain area for a total of 1200–1400 pulses.	Computerized(NeuroAD system)	45 minutes to 1 hour. Match with rTMS.	ADAS-Cog
Repetitive transcranial magnetic stimulation combined with cognitive training is a safe and effective modality for the treatment of Alzheimer’s disease: a randomized, double-blind study	Rabey et al.(2013)			3 months，Incomplete data	ADAS-Cog																									15	7	8	72.6±8.9	75.4±9.07	（5/2）	（5/3）	无数据	无数据	7 mild to moderate AD	8 mild to moderate AD	randomized, double-blind, sham- controlled	rTMS+CT; sham rTMS+CT	rTMS	Intensive phase:30 sessions over 6 weeks; Maintenance phase: 24 sessions over 3 month.	Broca, R-DLPFC and L-DLPFC, Wernicke, R-pSAC and L-pSAC	Intensity：90%/110% resting motor threshold. Frequency：Random two regions: 20 trains, 2s of 10 Hz each (20 pulses/train) ; third region was treated with 25 trains, 2s of 10 Hz each (20 pulses/train), totaling 1,300 pulses	Computerized(NeuroAD system, syntax, grammar, lexical meaning, categorization, action naming, object naming, spatial memory, and spatial attention.)	simultaneous	ADAS-Cog
Treatment of Alzheimer’s Disease with Repetitive Transcranial Magnetic Stimulation Combined with Cognitive Training: A Prospective, Randomized, Double-Blind, Placebo-Controlled Study	Lee et al.(2016)	18	8	6周	ADAS-Cog	Experimental group (post-pre)：-5.39±7.91		Control group (post-pre)：-2.88±8.35																						26	18	8	72.1±7.6	70.3±4.8	(8/10)	(3/5)	9.9±4.8	9.9±3.7	13 mild AD;5 moderate AD	6mild AD; 2 moderate AD	randomized, double-blind, sham- controlled	rTMS+CT; sham rTMS+sham CT	rTMS	30 sessions over 6 weeks	Broca, R-DLPFC and L-DLPFC, Wernicke, R-pSAC and L-pSAC	Intensity：90%/110% resting motor threshold. Frequency：20 trains (10 Hz for 2 s at 20 pulses/ train), total 1200 pulses.	Computerized(NeuroAD system, syntax, grammar, lexical meaning, categorization, action naming, object naming, spatial memory, and spatial attention.)	simultaneous	ADAS-Cog
Enhancing cognitive training effects in Alzheimer’s disease: rTMS as an add-on treatment	Chiara et al.(2019)	27	23	8周	MMSE	Experimental group (post-pre)：0.49±2.74		Control group (post-pre)：0.03±3.57		TMT-A	Experimental group (post-pre)：-4.67±58.67		Control group (post-pre)：-15.07±40.22		RAVLT, delayed recall	Experimental group (post-pre)：1.14±3.03		Control group (post-pre)：1.04±2.64							Phoenemic verbal fluency(PVF)	Experimental group (post-pre)：1.11±8.53		Control group (post-pre)：2.56±8.16		50	27	23	73.56±4.91	73.35±1.09	(17/10)	(12/11)	8.85±3.91	7.91±0.67	27 amnesic MCI or AD	23 amnesic MCI or AD	Double-blind, randomized, placebo-controlled	CT+rTMS; CT+sham rTMS	rTMS	20 sessions over 4 weeks	Left DLPFC	Intensity：100% resting motor threshold. Frequency: 50 trains, 2s of 20 Hz( 28s pauses). Total 2,000 pulses.	Computerized(RehabCom, Hasomed, GmbH)	25 minutes matches with rTMS	MMSE
High‑frequency repetitive transcranial magnetic stimulation combined with cognitive training improves cognitive function and cortical metabolic ratios in Alzheimer’s disease	Zhang et al. (2019)	15	13	4周	ADAS-Cog	Experimental group (post-pre)：-3.37±2.59		Control group (post-pre)：-1.54±2.27		ACE-III	Experimental group (post-pre)：1.88±1.55		Control group (post-pre)：-0.14±1.91		ACE-III	Experimental group (post-pre)：1.87±2.44		Control group (post-pre)：-0.36±4.40							ACE-III	Experimental group (post-pre)：2.25±1.70		Control group (post-pre)：1.71±2.85		28	15	13	69.00±8.19	68.54±7.93	(3/12)	(3/10)	12.40±2.06	11.85±2.38	15 probable AD	13 probable AD	randomized, double-blind, sham- controlled	rTMS+CT; sham rTMS+CT	rTMS	20 sessions over 4 weeks	Left DLPFC, then left LTL	Intensity：100% resting motor threshold. Frequency: 20 trains, 5s of 10 Hz( 25s pauses). Total 1,000 pulses.	The cognitive tasks on an iPad tablet	no overlap(rTMS prior to CT)	ADAS-Cog
[truncated: 16 more columns]

## Sheet: PEDro量表
	Study (year)	Eligibility	Random allocation	Concealed allocation	Baseline comparability	Blind subjects	Blind therapists	Blind assessors	Adequate follow-up	Intention- to-treat analysis	Between- group comparisons	Point estimates and variability	Total score (0–10)	Quality
A double‑blind randomized controlled trial combining cognitive training (CoRe)and neurostimulation (tDCS)in the early stages of cognitive impairment	Claudia Rodella et al.(2021)	Yes	1	1	1	1	0	1	1	0	1	1	8	good
A Pilot Double-Blind Randomized Controlled Trial of Cognitive Training Combined with Transcranial Direct Current Stimulation for Amnestic Mild Cognitive Impairment	Donel M. Martin et al.(2019)	Yes	1	1	1	1	0	1	1	1	1	1	9	excellent
Effects of multisite anodal transcranial direct current stimulation combined with cognitive stimulation in patients with Alzheimer’s disease and its neurophysiological correlates: A double_x0002_blind randomized clinical trial	Suellen Marinho Andrade et al.(2022)	Yes	1	1	1	1	0	1	1	1	1	1	9	excellent
Randomized controlled trial of TDCS on cognition in 201 seniors with mild neurocognitive disorder	Hanna Lu et al.(2019)	Yes	1	1	1	1	0	1	1	1	1	1	9	excellent
Transcranial direct current stimulation as an adjunct to cognitive training for older adults with mild cognitive impairment: A randomized controlled trial	Pablo Cruz Gonzalez et al.(2021)	Yes	1	1	1	1	0	1	1	1	1	1	9	excellent
Safety and Feasibility of Transcranial Direct Current Stimulation for Cognitive Rehabilitation in Patients With Mild or Major Neurocognitive Disorders A Randomized Sham-Controlled Pilot Stud	Takuma Inagawa et al.(2019)	Yes	1	1	1	1	0	1	1	1	1	1	9	excellent
Inferior parietal transcranial direct current stimulation with training improves cognition in anomic Alzheimer’s disease and frontotemporal dementia	Carlos Roncero et al.(2017)	Yes	1	0	1	1	0	1	1	0	1	1	7	good
Impact of 3-Day Combined Anodal Transcranial Direct Current Stimulation-Visuospatial Training on Object-Location Memory in Healthy Older Adults and Patients with Mild Cognitive Impairment	de Sousa et al.(2020)	Yes	1	0	0	1	0	1	1	0	1	1	6	good
Anodal tDCS during facename associations memory training in Alzheimer's patients	Maria Cotelli et al.(2014)	Yes	1	1	1	1	0	1	1	1	1	1	9	excellent
Corticomotor Plasticity Predicts Clinical Efficacy of Combined Neuromodulation and Cognitive Training in Alzheimer’s Disease	Anna-Katharine Brem, et al.(2020)	Yes	1	1	1	1	0	1	1	0	1	1	8	good
Neuronavigated Magnetic Stimulation combined with cognitive training for Alzheimer’s patients: an EEG graph study	Fabrizio Vecchio, et al.(2022)	Yes	1	0	1	1	0	1	1	1	1	1	8	good
Repetitive transcranial magnetic stimulation combined with cognitive training is a safe and effective modality for the treatment of Alzheimer’s disease: a randomized, double-blind study	Jose M. Rabey, et al.(2012)	Yes	1	0	1	1	1	1	1	0	1	1	7	good
Treatment of Alzheimer’s Disease with Repetitive Transcranial Magnetic Stimulation Combined with Cognitive Training: A Prospective, Randomized, Double-Blind, Placebo-Controlled Study	Juyoun Lee, et al.(2016)	Yes	1	0	1	1	0	1	1	0	1	1	7	good
Enhancing cognitive training effects in Alzheimer’s disease: rTMS as an add-on treatment	Bagattini Chiara, et al.(2019)	Yes	1	0	1	1	1	1	1	1	1	1	9	excellent
High‑frequency repetitive transcranial magnetic stimulation combined with cognitive training improves cognitive function and cortical metabolic ratios in Alzheimer’s disease	Zhang et al. (2019)	Yes	1	0	1	1	0	1	1	0	1	1	7	good
